# Supplementary material for: Intermolecular Interactions between Aldehydes and Alcohols: Conformational Equilibrium and Rotational Spectra of Acrolein-Methanol Complex
Source: Molecules. 2024 Jul 23;29(15):3444. doi: 10.3390/molecules29153444 (PMC11313379; doi:10.3390/molecules29153444)
Supplement: Supplementary file 1 [file molecules-29-03444-s001.zip]

Archive with 1 entries (1 files):
- molecules-3072903-supplementary.pdf
